# Supplementary material for: Chronic Post-Traumatic Aortic Isthmus Pseudoaneurysm After Conservative Management of Grade II Injury: Why Is Continuous Follow-Up Mandatory?
Source: J Clin Med. 2025 Feb 10;14(4):1133. doi: 10.3390/jcm14041133 (PMC11857003; doi:10.3390/jcm14041133)
Supplement: Supplementary file 1 [file jcm-14-01133-s001.zip]

Archive with 1 entries (1 files):
- jcm-3460788-supplementary.mp4
